# Supplementary material for: The Arsenic–Antimony Creek at Sauerbrunn/Burgenland, Austria: A Toxic Habitat for Amphibians
Source: Int J Environ Res Public Health. 2022 May 15;19(10):6010. doi: 10.3390/ijerph19106010 (PMC9141369; doi:10.3390/ijerph19106010)
Supplement: Supplementary file 1 [file ijerph-19-06010-s001.zip]

Archive with 1 entries (1 files):
- ijerph-1674693-supplementary.pdf
